# Supplementary material for: Farm conditions shape microbial communities and their association with methane intensity in dairy cattle: insights from the rumen microbiome at the community level
Source: Front Microbiomes. 2025 Apr 30;4:1540197. doi: 10.3389/frmbi.2025.1540197 (PMC12993641; doi:10.3389/frmbi.2025.1540197)
Supplement: Supplementary file 1 [file Table1.xlsx]

## Sheet: Sheet1
		Rumen fluid for microbiome			CH4 and milk yeild						Lactation and parity						Diet
Farm	Visit	Date rumen fluid taken (mm/dd/yyyy)	Start time sampling (rounded to 5 min)	End time sampling (rounded to 5 min)	Start date measurement period for CH4	End date measurement period for CH4	Average CH4 emission	Average CH4 intensity (g CH4/kg FPCM)	Average FPCM	Average nr of CH4 records	Average days in lactation	Nr of cows in early lactation (0-93 days)	Nr of cows in mid lactation (93-183 days)	Nr of cows in late lactation (>183 days)	Nr of primiparous cows	Nr of multiparous cows	Fresh grass (yes/no)	Grass silage (%)	Maize silage (%)	Fresh grass (%)	Concentrate (%)	By-products (%)
A	1	2018-09-19	13:10:00	14:10:00	2018-09-10	2018-09-23	557.087	19.6757	28.9171	44.4286	184.857	1	2	4	6	1	No	43.5976	20.8893	0	21.9151	13.598
B	2	2019-08-06	10:15:00	10:50:00	2019-07-29	2019-08-11	439.668	18.0444	26.9822	24.5556	216.889	1	2	6	4	5	Yes	22.8548	23.6264	0.974115	1.92435	50.6204
C	1	2018-09-18	09:20:00	10:25:00	2018-09-10	2018-09-23	468.663	13.543	35.008	45.1	76.1	7	2	1	3	7	No	34.5051	39.1512	0	26.3437	4.61853e-14
C	2	2019-03-28	09:30:00	10:30:00	2019-03-04	2019-03-31	441.347	10.3822	43.1844	56.5556	117.667	6	2	1	0	9	No	36.5933	30.0758	0	25.3721	7.95885
C	3	2019-04-17	07:25:00	08:30:00	2019-04-08	2019-04-21	394.361	10.0967	39.2122	36.7778	143.111	1	5	3	0	9	Yes	19.2034	30.9	23.6245	24.2186	2.05355
D	2	2019-07-18	11:20:00	11:55:00	2019-07-08	2019-07-21	344.469	11.6756	30.6	22.2222	161.778	3	2	4	2	7	Yes	26.5618	17.8626	31.0625	20.7131	3.79995
E	2	2019-06-12	08:15:00	09:00:00	2019-06-03	2019-06-16	417.276	12.5833	33.8189	31.7778	154.333	3	4	2	3	6	Yes	40.4015	27.1815	0.708536	20.7131	10.9954
E	3	2019-12-05	08:25:00	09:00:00	2019-11-25	2019-12-08	412.474	13.5111	30.73	82.8889	245	0	3	6	5	4	No	39.9743	24.5613	0	23.699	11.7578
F	2	2019-08-15	10:55:00	11:35:00	2019-08-05	2019-08-18	295.128	10.0689	29.9689	19.7778	143.778	2	4	3	1	8	Yes	16.3719	18.7598	41.6111	7.91641	15.3407
G	3	2019-05-21	09:20:00	10:05:00	2019-05-13	2019-05-26	510.906	14.6922	35.6356	42.1111	226.111	0	3	6	3	6	Yes	26.6578	26.68	16.7577	23.9792	5.92533
H	2	2019-05-01	09:30:00	10:15:00	2019-04-22	2019-05-05	314.882	12.55	26.4711	32.8889	207.333	2	1	6	5	4	Yes	5.56685	25.9471	46.7573	15.3027	6.42606
I	2	2019-10-03	10:50:00	11:50:00	2019-09-23	2019-10-13	434.816	15.1571	30.7529	22.1111	166.333	4	1	4	1	8	Yes	31.3311	26.1357	8.73032	21.5721	12.2307
J	2	2019-06-06	09:30:00	10:15:00	2019-05-27	2019-06-09	420.938	14.8788	29.3388	50.5556	297.111	0	0	9	3	6	Yes	14.2391	43.6441	11.1295	24.8059	6.18146
K	2	2019-09-13	10:20:00	11:20:00	2019-09-02	2019-09-15	498.792	13.6411	37.2389	27.1111	163.889	2	2	5	2	7	Yes	29.061	28.2159	15.3816	24.9875	2.35402
K	3	2019-12-10	09:50:00	10:50:00	2019-12-02	2019-12-15	465.17	13.5233	36.8256	88.6667	152	2	5	2	1	8	No
L	2	2019-03-21	10:30:00	11:10:00	2019-03-04	2019-03-21	418.734	14.6422	30.6267	52.4444	257.444	1	2	6	6	3	No	64.8518	0	0	27.5393	7.60887
M	2	2019-05-16	08:40:00	09:30:00	2019-05-06	2019-05-19	330.207	12.6122	26.9656	39.1111	258.111	0	1	8	3	6	Yes	19.3989	16.7424	34.6507	24.4451	4.76293
N	2	2019-07-10	13:15:00	14:20:00	2019-07-01	2019-07-14	423.149	16.4456	27.85	39.5556	237.556	2	1	6	3	6	Yes	17.0079	40.9973	15.9883	24.4033	1.60322
N	3	2019-11-13	13:10:00	13:55:00	2019-11-04	2019-11-17	400.578	11.8278	35.0178	88.5556	127.556	4	3	2	4	5	No	34.1782	37.2783	0	24.0748	4.46865
O	1	2018-10-17	09:40:00	10:30:00	2018-10-08	2018-10-21	451.368	14.626	31.658	42.8	127	3	0	2	2	3	No	32.761	40.6299	0	26.6092	0
O	2	2019-09-10	10:20:00	10:55:00	2019-09-02	2019-09-15	404.176	15.2989	26.7778	43.3333	233.222	0	3	6	3	6	Yes	6.32365	36.1369	39.619	15.1969	2.7236
P	2	2019-07-03	10:35:00	11:20:00	2019-06-24	2019-07-14	404.389	14.7956	28.8733	24.7778	243.111	1	2	6	3	6	Yes	19.4174	13.3679	30.4687	25.3974	11.3486
P	3	2019-11-21	09:35:00	10:05:00	2019-11-11	2019-11-24	446.402	16.895	27.3475	68	285.444	0	0	9	0	9	No	41.2807	20.5292	0	24.9444	13.2456
Q	1	2018-09-19	08:50:00	10:00:00	2018-09-10	2018-09-30	341.966	13.837	25.624	29.4	212.9	0	4	6	0	10	Yes	55.9255	0	18.5128	25.5617	0
